# Supplementary material for: Targeting Longevity Gene SLC13A5: A Novel Approach to Prevent Age-Related Bone Fragility and Osteoporosis
Source: Metabolites. 2023 Dec 6;13(12):1186. doi: 10.3390/metabo13121186 (PMC10744747; doi:10.3390/metabo13121186)
Supplement: Supplementary file 1 [file metabolites-13-01186-s001.zip]

Archive with 1 entries (1 files):
- metabolites-2737950-supplementary.pdf
